# Supplementary material for: CD45RB Glycosylation and Ig Isotype Define Maturation of Functionally Distinct B Cell Subsets in Human Peripheral Blood
Source: Front Immunol. 2022 Apr 28;13:891316. doi: 10.3389/fimmu.2022.891316 (PMC9095956; doi:10.3389/fimmu.2022.891316)
Supplement: Supplementary file 2 [file Table_1.xlsx]

## Sheet: SuppTableNGSdata_FII (2)
SAMPLE_ID	SUBSET	DONOR	Total reads	Unique reads	singletons*	Total reads excl. singletons	Unique reads excl. singletons	IGHV1**	IGHV2	IGHV3	IGHV4	IGHV5	IGHV6	IGHJ1	IGHJ2	IGHJ3	IGHJ4	IGHJ5	IGHJ6
1_naive_Jana_S882_MID18	IgMD+RB+	D1	35962	9026	7177	28785	1849	29.2	0.54	895.08	53	22.17	0	76.26	0.54	79.5	425.64	60.03	358.03
2_naive_Jana_S883_MID05	IgMD+RB-	D1	43143	7978	6271	36872	1707	13.04	2.77	643.87	338.74	1.58	0	1.98	1.19	5.53	633.2	107.51	250.59
2_naive_Jana_S883_MID02	IgM+RB+	D1	42984	10179	8156	34828	2023	68.22	1.48	730.6	179.93	19.77	0	11.37	0.99	10.87	564.51	106.77	305.49
2_naive_Jana_S883_MID03	IgM+RB-	D1	38780	9312	7488	31292	1824	93.2	0	789.47	115.68	1.64	0	4.39	85.53	8.22	470.94	99.78	331.14
2_naive_Jana_S883_MID04	IgMmem	D1	60476	13754	10897	49579	2857	75.6	0	758.14	122.16	43.05	1.05	2.8	0.7	5.25	688.13	56.7	246.41
2_naive_Jana_S883_MID01	IgA/Gmem	D1	60123	13023	10493	49630	2530	47.45	0	611.6	281.78	59.17	0	1.17	0.59	143.53	438.78	37.49	378.44
3_naive_Jana_S884_MID06	IgMD+RB+	D2	49317	10775	8577	40740	2198	12.05	0.89	677.68	256.7	52.68	0	1.34	0	25	516.07	22.77	434.82
3_naive_Jana_S884_MID08	IgMD+RB-	D2	56559	14559	11846	44713	2713	11.83	0.45	675.16	310.28	2.27	0	2.73	0.91	7.73	646.95	105.1	236.58
3_naive_Jana_S884_MID05	IgM+RB+	D2	47243	11470	9230	38013	2240	31.33	0	812.02	154.44	1.11	1.11	37.23	0	22.12	582.75	133.8	224.11
3_naive_Jana_S884_MID14	IgM+RB-	D2	47782	9805	7754	40028	2051	119.93	0	600.24	276.85	2.98	0	3.58	0.6	108	543.56	91.89	252.39
3_naive_Jana_S884_MID10	IgMmem	D2	39727	9248	7572	32155	1676	52.95	1	581.42	356.64	4	4	89.91	1	4	682.32	48.95	173.83
3_naive_Jana_S884_MID13	IgA/Gmem	D2	19611	5523	4522	15089	1001	31.2	0.49	806.92	55.58	105.31	0.49	17.06	0.49	4.88	735.74	25.84	215.99
4_naive_Jana_S885_MID15	IgMD+RB+	D3	23520	6061	4926	18594	1135	58.89	1.15	762.12	139.72	35.8	2.31	28.87	0	6.93	476.91	166.28	321.02
4_naive_Jana_S885_MID13	IgMD+RB-	D3	19045	4732	3866	15179	866	51.8	0	800.47	121.25	26.49	0	30.02	0.59	26.49	495	190.7	257.21
4_naive_Jana_S885_MID16	IgM+RB+	D3	38841	10403	8455	30386	1948	74.01	0	865.2	56.39	3.52	0.88	3.52	1.76	7.05	785.02	19.38	183.26
4_naive_Jana_S885_MID14	IgM+RB-	D3	34611	9076	7377	27234	1699	13.35	1.03	835.22	143.22	4.62	2.57	15.91	0.51	26.18	428.13	289.01	240.25
4_naive_Jana_S885_MID17	IgMmem	D3	35237	6666	5049	30188	1617	47.62	1.86	735.31	156.46	58.75	0	35.25	1.24	4.95	608.53	62.46	287.57
4_naive_Jana_S885_MID18	IgA/Gmem	D3	15384	3239	2545	12839	694	25.94	7.2	878.96	83.57	4.32	0	59.08	0	10.09	234.87	21.61	674.35
*removed from final analysis
** All gene expressed as percentage of unique sequences (so column H)
